# Supplementary material for: Loss of spatacsin impairs cholesterol trafficking and calcium homeostasis
Source: Commun Biol. 2019 Oct 17;2:380. doi: 10.1038/s42003-019-0615-z (PMC6797781; doi:10.1038/s42003-019-0615-z)
Supplement: Supplementary file 3 — Supplementary Data 1 [file 42003_2019_615_MOESM3_ESM.xlsx]

## Sheet: Fig 1b
	Spg11 +/+			Spg11 -/-
Relative distance to nucleus	Mean	Sem	N	Mean	Sem	N
0	0.2317	0.0389511	65	0.0694752	0.0201408	64
5	1.17333	0.180372	65	1.21833	0.144015	64
10	2.91804	0.36627	65	3.63719	0.39783	64
15	6.36873	0.694748	65	8.68005	0.655246	64
20	9.52443	0.615871	65	14.0989	0.735478	64
25	11.1611	0.450972	65	14.4548	0.591282	64
30	10.3498	0.329858	65	12.071	0.433583	64
35	9.46906	0.341317	65	9.39727	0.297885	64
40	8.2765	0.3548	65	7.3657	0.296522	64
45	7.51756	0.301014	65	5.80496	0.306701	64
50	6.53164	0.339597	65	5.04836	0.334939	64
55	5.87795	0.302819	65	4.31809	0.290476	64
60	5.11914	0.288786	65	3.63186	0.277387	64
65	4.13474	0.287029	65	2.77469	0.211786	64
70	3.27625	0.255496	65	2.16062	0.248526	64
75	2.64153	0.234981	65	1.74792	0.205798	64
80	1.9982	0.202951	65	1.17643	0.15767	64
85	1.34747	0.148032	65	0.870217	0.105421	64
90	0.984815	0.129951	65	0.618684	0.0865583	64
95	0.630939	0.10535	65	0.467778	0.0739158	64
100	0.467043	0.0415493	65	0.387748	0.0503636	64

## Sheet: Fig 1d
Relative filipin fluorescence intensity
Spg11+/+	Spg11-/-
4.80053	0.401561
0.704486	0.345125
0.206221	0.763261
0.970296	2.82374
0.277503	1.34247
3.7375	0.705097
0.462675	1.09151
0.836577	1.70092
0.277808	3.73333
1.04005	0.699707
0.539144	3.62015
	0.876337
0.236625	4.40985
0.283299	0.213034
0.587851	0.197476
1.51452	0.363022
3.41027	0.531619
0.774549	0.748008
0.329059	2.68301
0.483114	0.498265
0.409696	1.85487
0.256861	0.584394
1.32315	0.619273
0.286045	0.155784
0.0944671	0.907453
0.621713	2.00465
1.53598	2.86909
0.580043	1.03487
1.16948	1.61978
0.468259	0.784946
0.850117	1.12868
1.02426	1.59146
1.3367	2.10316
0.408689	1.37719
1.8418	1.32383
1.57314	1.4843
1.07986	1.63058
1.13243	1.62641
0.79489	0.75775
0.805152	1.97157
1.16073	0.841397
0.449665	1.30256
0.591387	1.152
0.720764	1.88617
0.796479	1.64064
0.808647	1.69988
2.62066	1.71789
1.12264	1.01447
1.40379	0.94226
0.677046	1.80523
0.575453	1.34417
1.00791	0.932575
0.874819	1.36489
0.391992	1.56237
0.733739	2.60048
0.236665	2.34995
0.754728	1.80967
0.896447	1.2551
2.82112	1.40255
0.679338	1.79147
1.54162	1.97333
0.749195	1.46112
0.842371	1.37544
1.27644	0.571366
1.08478	0.383928
1.88053	1.29926
1.54368	0.976373
0.355165	0.761079
0.337356	1.13496
0.611279	1.90128
0.815148	1.23758
0.868487	1.15634
0.434571	0.495437
0.374686	0.4133
1.31975	0.394648
0.54714	0.430317
0.342617	0.281424
4.90692	0.240846
4.18176	0.281751
0.792895	0.263099
0.231357	0.212377
0.306621	0.451914
0.455841	0.424426
0.188161	0.499036
0.442097	0.453223
0.293204	1.32924
0.887467	1.68102
	0.616515
	0.951932
	0.293204
	0.255245

## Sheet: Fig 1e
Filipin staining colocalized with LAMP1 (%)
Spg11+/+	Spg11-/-
6.14451	19.8151
11.7326	12.2613
4.15923	13.5172
8.0807	10.832
8.60811	18.7257
6.59507	20.6327
8.20248	18.5397
6.63645	17.3633
13.6429	9.46892
16.9036	10.4955
19.2209	27.6754
	21.6487
11.5273	10.1308
17.5734	10.925
13.4665	13.1539
8.5475	16.8881
12.2996	11.7946
12.7859	9.61158
7.44301	13.3904
18.6051	11.2466
12.8156	14.9251
7.07434	13.2124
12.6431	19.039
12.6114	15.6321
10.725	20.6821
8.72237	36.2612
9.11869	26.6555
9.10739	13.9335
11.5563	10.959
13.7149	24.1261
15.4987	15.9814
13.8904	10.8791
11.5849	18.5519
16.9437	5.83671
15.6313	14.2411
14.6105	15.2869
12.9014	10.0433
11.2283	11.4146
12.0753	12.2522
10.1519	15.4515
12.1681	11.003
14.099	16.3459
11.5773	12.8417
11.0165	16.4257
9.47633	14.348
19.193	24.0576
16.5778	12.245
11.0083	8.38162
13.1592	11.17
11.5227	38.9954
9.74205	15.0246
13.7113	17.2606
12.0956	9.1921
17.769	25.2728
14.9514	48.0117
17.2129	22.8984
19.6331	15.4033
14.8626	20.0418
17.1135	21.0323
19.763	13.5832
20.7552	17.0478
12.9286	16.3808
15.8597	18.2517
12.2682	25.6514
8.34137	24.0109
21.5955	29.8963
17.1499	13.4741
15.365	18.7477
14.3467	9.91057
9.58618	13.9976
4.76143	18.1127
8.07254	11.1574
7.83285	15.0237
4.2507	7.73116
9.80306	9.45594
9.34809	13.5582
5.35288	12.6454
18.8255	10.6073
8.2398	11.2253
12.0887	7.97091
5.22226	6.71033
6.13007	12.24
7.18983	8.10725
3.42613	6.24985
7.38501	8.38992
6.3298	8.49976
7.45043	20.6853
	11.266
	9.16844
	6.48223
	7.1974

## Sheet: Fig 1f
Relative cholesterol levels
Spg11+/+	Spg11-/-
1.02013	1.01389
0.979874	1.04475
	0.999456
1	1.21179
1	1.30398
1	0.912302
1	1.18104

## Sheet: Fig 1h
GFP-D4 staining colocalized with LAMP1 (%)
Spg11+/+	Spg11-/-
37.2092	38.5481
33.5038	36.5793
32.8094	34.0638
28.3941	35.6236
39.1863	35.7968
17.4416	21.1567
31.1053	34.5949
26.1066	38.4508
29.4366	32.3941
44.5418	17.0262
58.2954	49.1519
33.4324	47.1046
39.9575	42.1859
40.6853	45.9022
38.5399	39.452
52.2625	40.7084
27.3796	42.5797
35.1226	28.1632
22.6509	53.2995
28.1074	40.8915
37.9421	45.1905
29.986	36.7185
40.6531	44.4131
32.7127	37.0291
18.204	43.719
27.9689	59.7225
30.1961	49.0442
36.781	30.0403
30.6788	41.3818
36.2889	41.5497
27.1544	36.362
37.3079	38.1628
16.7281	41.2711
41.0911	36.0749
42.7465	36.968
57.2262	37.1955
30.7101	47.3699
34.825	31.7434
23.1183	42.4787
38.8698	43.6881
63.43	33.6218
10.708	42.9276
38.132	48.1464
20.771	65.2018
28.787	56.2865
35.5899	49.9786
27.9705	37.8704
27.0061	43.3393
26.462	38.9151
22.9531	50.2266
28.8191	43.3364
37.7653	44.9951
43.882	39.9169
27.5524	32.1708
21.4873	33.7224
45.9657	44.9686
54.0853	53.3403
53.2557	50.4455
41.7865	38.8157
28.975	49.8165
42.0151	35.657
32.538	43.4474
34.4091	18.7725
48.0424	49.4972
37.7061	35.2685
23.5731	38.36
34.8004	50.5165
37.859	39.0927
17.122	61.9018
34.0446	49.1068
50.8415	36.7256
42.9248	30.5996
42.5994	41.6999
24.9297	40.7394
22.1801	39.5235
28.3962	23.3886
53.2242	25.5266
47.1792	35.1847
28.3101	27.4806
35.432	35.4225
29.7274	34.9615
20.6319	33.1523
28.3089	36.11
28.8802	40.095
35.6021	27.6311
52.8915	35.3741
28.4663	30.1645
21.8637	35.6354
31	24.8931
25.757	47.1249
36.8752	18.1857
50.9597	40.8747
25.6467	36.3731
30.9909	32.6809
19.4572	34.9938
19.6829	40.6292
33.8794	41.2394
34.2108	37.1561
28.8086	33.9326
34.4858	22.1912
18.597	25.6131
17.4218	44.7377
23.3452	32.628
31.7896	27.6992
30.4663	30.6995
19.3388	30.5047
42.2994	22.7384
39.2639	30.1166
28.7985	20.8225
35.5547	33.2415
27.5248	36.1727
43.0378	37.975
34.0911	37.5614
21.3118	28.2326
26.2764	32.2606
30.5654	21.5567
31.7823	26.9311
27.131	39.1589
	33.5429
	29.7564
	21.7453
	37.4288

## Sheet: Fig 1i
Relative proportion of Top-Fluor chlolesterol colocalized with LAMP1
	Spg11+/+							Spg11-/-
Chase time:	1	2	4	6	8	24		1	2	4	6	8	24
	1.18172	1.39547	2.38871	2.24513	2.51035	0.96132		1.8731	1.62443	2.04939	2.00375	2.28381	2.72723
	0.87745	1.49268	1.92538	2.34136	1.66856	0.856913		0.826602	1.44873	1.71122	2.4343	2.75181	1.5298
	1.07879	1.45704	2.53207	1.78116	1.68112	1.32955		1.12547	2.66786	2.27637	2.22464	2.045	1.58152
	1.27094	1.68459	2.43319	1.54016	1.47548	0.890249		1.38105	2.0181	1.94694	2.29854	1.22222	1.62794
	1.60808	1.69856	1.22323	1.67833	2.36979	1.06781		0.762241	1.40864	1.6169	1.49845	2.80949	1.168
	1.66166	1.19318	1.67485	1.38105	1.5646	0.882053		1.10142	1.39477	2.4742	1.88482	2.2402	2.62215
	1.08404	1.67736	2.38287	1.75421	1.22516	1.66887		0.936708	1.41259	1.16135	1.80137	2.3084	2.68462
	1.1603	1.95252	1.93273	0.766606	0.608284	2.68727		1.54315	0.724572	1.24599	2.12764	1.54716	1.23687
	1.15444	1.85505	2.06613	1.23221	1.96419	1.59831		1.78194	1.025	1.86799	2.13122	1.81087	2.52887
	1.9076	1.68201	1.377	1.14794	2.19588	1.41656		1.70725	1.12137	1.69061	2.07847	0.961915	1.54457
	1.677	2.21042	1.25576	1.35293	1.42784	2.56236		0.759634	1.57003	2.64994	2.27555	1.81918	2.01956
	1.34008	1.8072	1.60332	1.72262	2.03157	1.94603		0.520972	1.35726	2.9268	1.04082	1.38894	1.47378
		1.12975	2.41437					1.32114	0.823129	2.41958
								0.777733
								1.04142	1.1479	2.05093	0.780738	1.79843	2.7612
	0.855081	1.21283	0.868033	1.22461	1.66919	1.01093		2.13318	1.16156	0.797142	1.76796	1.43477	1.30239
	0.890927	1.60054	1.69772	0.840321	0.754649	1.51078		0.786783	1.44128	1.41279	2.15209	1.04521	1.43248
	1.31762	0.961516	1.93229	1.34217	1.2414	0.833161		0.787552	0.991792	1.06965	1.2163	1.0229	1.25374
	0.671162	2.45504	3.00363	2.14405	2.18753	0.741096		1.20589	0.948488	1.48153	1.61186	1.73814	2.0803
	0.981047	0.542103	0.862244	1.64249	0.879952	1.19466		1.25457	1.3067	0.958491	1.85187	1.2674	1.82351
	1.66626	2.01827	0.882631	1.10455	1.09958	1.35384		1.23693	1.61097	1.25183	1.22643	1.4717	1.18158
	0.937681	0.873184	1.11556	1.35385	1.85439	0.687001		1.00593	0.973725	1.77146	1.76012	1.24302	1.72652
	1.09787	0.733646	1.23693	1.80928	2.13802	0.612539		0.590937	1.28405	1.06463	2.52403	2.1717	1.69551
	0.919234	1.06625	1.24166	0.947772	1.33024	0.633712		1.20687	1.88817	1.44892	1.21943	2.49244	0.934212
	0.56625	1.36399	0.924885	1.47119	0.61803	0.954396		1.16954	1.6639	1.06054	1.50815	1.8207	2.11204
	0.784348	1.26778	0.818164	1.10705	0.919477	0.355786		0.986743		1.60969	2.6203	1.15329	2.14107
	0.610953	1.43577	0.643119	0.99937	1.39935	0.841273							1.28218
		0.880621			1.25752			1.70354	1.07882	1.38015	0.851152	1.10046	1.37859
	1.17389	1.1972	1.63919	1.43806	0.877362	0.616527		1.57	1.18592	1.02464	1.15637	1.36661	1.18725
	0.292946	0.488582	1.17727	0.546095	1.50377	1.01021		1.12439	1.15344	0.915748	1.01521	1.42463	0.885479
	0.832925	1.41869	1.26166	1.12615	0.876973	0.731306		0.740241	1.05741	0.891147	1.32212	1.14681	1.00034
	0.943576	1.23314	1.48551	1.10834	1.60826	0.848158		1.08866	1.11853	0.90417	1.21789	1.07143	1.26126
	0.483478	0.887656	1.39022	1.13908	1.3377	0.785555		1.19568	1.52357	1.02427	1.07787	1.87988	0.753507
	0.842223	1.11689	1.50496	1.6708	1.46915	0.848496		0.928272	1.12846	1.22061	0.723479	2.12523	1.31927
	0.716903	0.881261	1.01394	1.19155	0.754601	0.765779		0.890682	1.41693	0.952013	1.32771	1.13711	1.15638
	1.24039	0.824016	0.787658	1.16439	0.627482	1.09236		0.935585	1.62979	1.82693	1.22709	0.929385	1.59584
	0.666985	0.638493	1.13375	1.17912	0.741989	0.887156		1.1191	1.82713	1.63985	0.865086	0.923313	1.33555
	0.873341	0.821624	0.939146	1.5706	0.985181	0.694509		1.60761	2.151	0.858762	1.61631	1.14302	0.839717
	0.632827	0.911857	0.755956	0.862013	0.739391	0.926351		1.58921	1.90063	1.01185	1.2231	1.26711	1.1202
	0	0.862624	0.96371	1.25858	0.868019	0.90365
		1.5375				0.989649

## Sheet: Fig 2b
Number of LAMP1 tubules/µm2
Spg11+/+ sicont	Spg11+/+ siCHC
0.00445257	0.00393568
0.00492345	0.00056524
0.00193068	0.00082792
0.00122917	0.00103285
0.00128706	0.0010539
0.00226473	0.00185191
0.00047527	0.00198331
0.00085886	0.00254412
0.0012802	0.00107285
0.00510058	0
0.00347243	0.00083802
0.0014201	0.000617
0.00280721	0.00204949
0.00218298	0.00052098
0.00144803	0.00121171
0.00209536	0.00024128
0.00034898	9.9702e-05
0.0027462	0.00059287
0.00131324	0.00265141
0.00056598	0.00054951
0.00172367	0.00017175
0.0007527	0.00063677
0.00091633	0.00193421
0.00107914	0.00150186
0.00428751	0.00029536
0.00112418	0.00098926
0.00185917	0.00142382
0.00048773	0.00060148
0.00138453	0.00038727
0.00035256	0.00092043
0.00298218	0.00121107
0.00095904	0.00189299
0.00070095	0
0.00046915	0.00052405
0.00065151	0
0.00103078	0.00131279
0.00192664	0.0002662
0.00112888	0.00031034
0.0061441	0.00238602
0.0012176	0.00100176
0.00444503	0.00150676
0.00051848	0.00152919
0.00131938	0.00031885
0.0035426	0.00154606
0.00285206	0.00186588
0.00086996	0.00162607
0.00088776	0.00034029
0.00124953	0.00180791
0.00198822	0.00128178
0.00233212	0.00166586
0.00120987	0.00099293
0.00098832	0.00030419
0.00104888	0.00281438
0.00306911	0.00021737
0.00325171	0.00086644
0.00211275	0.00176869
0.00106599	0.00082462
0.00255806	0.00075954
9.774e-05
0.0026676

## Sheet: Fig 2c
Filipin staining colocalized with LAMP1 (%)
Spg11+/+ sicont	Spg11+/+ siCHC
4.30581	5.42127
7.54417	6.63237
6.48909	5.61825
5.98901	5.02077
9.65207	7.27028
5.9107	6.72506
5.99399	5.64513
6.7443	4.60006
10.8118	10.0165
15.4028	5.72007
8.52224	8.2365
6.84332	6.60419
7.74035	8.85941
6.85175	6.34733
6.42032	4.8536
6.445	8.40072
6.23785	8.64966
4.98168	4.17375
9.92309	7.51716
12.9559	10.3677
6.58073	6.59009
7.19171	8.91971
5.64127	5.55753
13.4881	6.33568
8.767	10.6231
10.6202	8.45946
9.18463
8.97228
3.91415
8.20456	11.667
7.96909	6.23468
6.4061	8.73718
4.81201	11.6613
10.0963	9.98139
4.34446	8.14584
2.82503	8.37118
4.96356	5.65245
5.14247	10.7067
4.91442	6.43927
3.44096	16.5406
7.38823	6.83706
6.96936	11.7563
4.89317	7.31165
6.04146	6.35264
3.1299	8.0619
3.72055	7.44649
7.08414	6.02924
5.67877	7.23251
15.5472	11.4412
4.36002	12.0492
7.22002	12.1053
5.54132	16.0216
5.3572
4.57635
4.70661
7.33596
3.5868
6.06857
11.0953	6.24272
5.22654	10.7141
6.9801	4.88955
10.0882	21.7203
6.97844	13.7702
7.15504	12.7061
11.4199	13.1297
6.50866	11.9342
7.33921	11.9814
10.7034	7.83029
9.54533	17.7866
9.5273	16.0208
4.86423	27.3872
3.73277	23.0964
5.44375	9.52761
6.82072	10.9615
8.12934	7.19774
12.1034	7.59289
14.7861	13.4626
8.41588	18.2176
21.2996	9.93626
7.38837	18.4758
	11.1083
	7.28743
	9.51694
	9.37899
	9.16006
	9.15061
	18.8014

## Sheet: Fig 2d
Filipin staining colocalized with LAMP1 (%)
Spg11+/+ Untreated	Spg11-/- Untreated	Spg11+/+ dynasore	Spg11-/- dynasore
5.60537	11.2794	3.49068	7.34333
10.0293	10.1276	8.52669	4.41147
7.58166	5.42593	7.15779	18.5802
9.41751	10.4103	2.51258	11.0537
25.3812	14.2999	3.40847	7.58079
15.9978	19.3903	6.1058	15.7902
4.53614	22.3195	6.47508	8.94089
7.87847	16.8223	5.98795	13.1235
14.1672	14.9627	5.20317	20.7252
11.3917	20.6379	4.89003	29.5293
4.85304	14.8979	7.83897	8.91775
3.63069	4.82125	9.95512	11.0182
3.38667	30.9954	17.39	7.28912
3.46832	19.4272	16.3913	3.6478
10.0402	7.38408	11.4389	15.1124
9.4644	18.3357	9.20209	24.0622
10.1479	7.89544	8.25613	29.687
7.37283	15.8061	10.691	11.4946
8.38201	7.89914	10.109	9.03482
8.45079	8.55496	8.88631	16.7308
7.72236	7.54374	11.8046	19.5919
7.9479	15.9005	10.9432	25.4166
8.38757	9.65135	32.5338	7.57571
8.86528	16.9977	11.1002	18.958
7.4	7.04208	45.024	14.1913
5.77407	13.4664	15.7259	11.1617
8.28481	10.5241	6.85455	20.5155
5.84386	13.6038	12.0423
10.8874	16.2107	9.52551
6.5531	11.0514	51.0077
9.78751	9.13642	24.3396
27.7734		23.4957
8.84937		8.86709
5.18287		10.1296
4.27457		15.0274
8.40452
5.79616
5.99998
6.57336	5.51858	8.90079	10.328
8.80855	7.07657	8.79	9.96261
6.39273	7.6946	15.2216	6.64901
6.21622	4.11955	6.69009	13.925
5.77697	3.88934	6.34041	14.4842
8.63535	4.19928	5.31306	5.94112
6.41879	8.29883	8.87122	5.80949
7.36345	14.9305	8.87122	9.98424
5.11861	10.1148	23.8339	6.03619
2.70644	12.3978	9.42367	4.50361
5.79462	5.79147	5.45957	5.06187
6.30516	10.5208	6.70897	4.58139
5.23398	10.561	5.40342	4.30968
5.56808	6.58207	10.4164	10.3423
6.51001	8.95848	19.8634	5.60443
6.33303	10.3252	11.396	10.8805
4.83953	7.46309	7.39228	16.9189
8.17068	9.09336	9.70665	4.45041
		24.3798	5.96702
		6.20755	6.71309
		7.97293
		16.5536

## Sheet: Fig 3b
Relative GFP-D4 fluorescence intensity
Spg11+/+	Spg11-/-
1.06747	2.1663
1.38118	0.4795
3.20959	0.778707
2.26147	0.673776
1.40674	0.39114
0.799902
1.24385	0.581768
0.527553	0.308163
0.756434	1.22422
0.935837	1.5416
0.756997	1.46642
0.57164	0.168927
0.353562	0.456449
1.07871	0.534221
0.487706	0.090517
0.863269	0.888515
0.895868	0.856067
1.22062	0.569736
0.377795	0.1054
0.220957	0.331693
0.924133	0.329611
0.426073	0.314718
0.560968	0.654908
0.964881	0.556316
1.68132	1.92434
0.718538	1.22902
0.538554	0.170709
0.579161	0.56425
0.64869	2.54101
0.972833	0.573112
1.77406	0.411237
0.748285	0.440309
1.77494	0.948113
0.436521	0.570083
0.76495	0.157542
0.902601	0.3723
0.687646	0.240022
0.849812	0.608655
0.793215	1.78415
0.64265
0.809008
1.19843	0.243051
1.7569	0.126895
1.08944	0.325963
0.614282
0.373772	0.319239
0.441257	0.365397
0.824379	0.520267
0.937159	0.430509
1.49174	0.321011
0.362462	0.281473
0.747075	0.182741
0.844429	0.475618
0.749579
1.71721	0.558473
4.23591	0.324969
	0.356319
	0.338773
	0.530039
	0.301448
	0.679356
	0.165438
	0.62532
	0.381865
	0.176917
	0.110989
	0.39008
	0.246821
	0.679853
	0.030582
	0.37968
	0.258159
	0.273333
	0.11535
	0.300717

[truncated: 31 more sheets: Fig 3c, Fig 3d, Fig 3e, Fig 4b, Fig 4c, Fig 4e, Fig4f, Fig 4g, Fig5a, Fig 5b, Fig 5c, Fig5d, Fig 6a, Fig 6c, Fig7a, Fig 7c, Fig 7d, Fig 7e, Fig 7f, Fig 7g …]
